# Supplementary material for: Bioinformatic analyses in early host response to Porcine Reproductive and Respiratory Syndrome virus (PRRSV) reveals pathway differences between pigs with alternate genotypes for a major host response QTL
Source: BMC Genomics. 2016 Mar 8;17:196. doi: 10.1186/s12864-016-2547-z (PMC4782518; doi:10.1186/s12864-016-2547-z)
Supplement: Additional file 1: Table S1. — GO term enrichment performed on all 10 dpi time by time comparisons. For every time by time comparison the Enrichment Score for the significant DAVID clusters as well as a description of these clusters is presented for up-regulated and down-regulated lists of transcripts with an FDR < 0.05 for the respective comparison. Table S2. BE3D cluster 3 transcripts log2FC comparisons between PHGC3 and PHGC5. PHGC3 was the current RNA-seq study and a similar study (PHGC5) was used for validation. The log2FC of the 516 transcripts of cluster 3 for 4, 7, 10 and 14 dpi compared to 0 dpi of PHGC3 were plotted against the log2FC values at 4, 7, 11 and 14 dpi compared to 0 dpi for those transcripts in the PHGC5 RNA-seq study of 15 AA and 6 AB animals. Correlation coefficients and p-values are shown at the bottom of the table. (XLSX 85 kb) [file 12864_2016_2547_MOESM1_ESM.xlsx]

## Sheet: Supplementary Table 1
comparison	direction	Enrichment Score	GO term
4/0 dpi	more at 0 dpi	3.37	DNA damage
		1.91	nucleoplasm
		1.7	RNA processing
		1.48	ribosome
		1.43	negative regulation of DNA replication
4/0 dpi	more at 4 dpi	8.73	inflammatory response
		4.3	glycoprotein
		4.08	lysosome
		4.07	response to bacterium/LPS
		3.27	transmembrane
		2.85	positive regulation of IkappaB/NFkappaB
		2.84	anti-apoptosis
		2.69	extracellular space
		2.59	response to hormone stimulus
		2.58	cell migration
		2.54	positive regulation of cytokine production
		2.54	plasma membrane part
		2.29	sugar binding
		2.27	sequence specific DNA binding
		2.22	cytoplasmic vesicle
		2.17	vesicle mediated transport
		2.14	positive regulation of apoptosis
		2.1	positive regulation of immune response
		1.92	cell fraction
		1.83	positive regulation of phosphorylation
		1.8	regulation of epidermal growth factor receptor signaling pathway
		1.77	Pleckstrin homology
		1.77	protein dimerization activity
		1.76	SH2 motif
		1.65	ATP synthesis coupled proton transport
		1.6	cytokine and chemokine activity
		1.6	NADPH oxidase complec
		1.57	positive regulation of kinase activity
		1.49	steroid binding
		1.43	2-5-oligadenylate synthetase
		1.43	complement C1q
		1.35	Zinc finger FYVE
		1.34	protease
		1.32	proteasome
		1.31	isopeptide bond
7/0 dpi	more at 0 dpi	1.96	plasma membrane part
		1.43	membrane fraction
7/0 dpi	more at 7 dpi	7.33	inflammatory response
		5.98	glycoprotein
		5.58	extracellular region
		2.63	response to bacterium/LPS
		2.4	immune response
		2.39	positive regulation of IkappaB/NFkappaB
		2.31	regulation of cytokine production
		2.18	chemokine receptor binding
		2.04	cytokine and chemokine activity
		2	transmembrane
		1.88	anti-apoptosis
		1.78	positive regulation of cytokine production
		1.78	positive regulation of apoptosis
		1.74	caspase recruitment
		1.63	toll-like receptor signaling pathway
		1.45	innate immunity
		1.43	cytokine production
		1.36	lipase inhibitor activity
10/0 dpi	more at 0 dpi	1.49	cell cortex
10/0 dpi	more at 10 dpi	3.23	inflammatory response
		2.6	glycoprotein
		1.31	carbohydrate binding
14/0 dpi	more at 0 dpi	1.9	signal
		1.54	cytoplasmic vesicle
		1.48	Immunoglobulin
14/0 dpi	more at 14 dpi	2.51	inflammatory response
		1.79	cell cycle
		1.71	nicotinamide metabolic process
		1.68	regulation of mast cell activation, leukocyte mediated immunity
		1.64	immunoglobulin binding
		1.58	positive regulation of cell death
		1.42	caspase recruitment
		1.42	regulation of adaptive immune response
		1.39	DNA replication
		1.35	organic acid catabolic process
7/4 dpi	more at 4 dpi	3.24	glycoprotein
		2.11	response to host immune response
		1.95	Pleckstrin homology
		1.83	lysosome
		1.41	endocytosis
7/4 dpi	more at 7 dpi	5.43	DNA repair
		2.24	DNA replication
		2.23	cell cycle
		2.02	chromosome
		1.92	nucleoplasm
		1.76	intracellular signaling cascade
		1.58	isopeptide bond
		1.5	DNA damage checkpoint
10/4 dpi	more at 4 dpi	3.11	inflammatory response
		2.12	lysosome
		1.9	transmembrane
		1.9	glycoprotein
		1.73	cytoskeletal adaptor activity
		1.62	response to virus
		1.47	Zinc finger PHD-type
		1.47	oxygen transport
		1.44	response to hormone stimulus
		1.33	hemopoietic or lymphoid organ development
10/4 dpi	more at 10 dpi	4.18	nucleoplasm
		3.61	mitochondrion
		3.51	DNA repair
		2.96	DNA replication
		2.39	mitosis
		2.12	cell cycle
		1.96	protein complex assembly
		1.94	ribosome
		1.85	ncRNA and rRNA processing
		1.79	cytoskeleton
		1.67	isopeptide bond
		1.65	microtubule
		1.52	regulation of mitosis
		1.49	DNA replication
		1.46	ncRNA and tRNA processing
		1.46	endonuclease
		1.44	mitochondrial part
		1.33	sterol biosynthesis
14/4 dpi	more at 4 dpi	4.09	inflammatory response
		3.01	immune system development: hemopoietic or lymphoid organ development
		2.33	plasma membrane part
		2.07	regulation of epidermal growth factor receptor activity
		2.01	resonse to hormone stimulus
		1.97	response to oxidative stress
		1.95	positive regulation of cytokine prodution
		1.94	glycoprotein
		1.92	anti-apoptosis
		1.87	vacuole
		1.8	protein homodimerization activity
		1.71	Immunoglobulin
		1.65	blood vessel development
		1.58	cytokine binding
		1.58	actin binding
		1.52	innate immunity
		1.37	2-5-oligadenylate synthetase
		1.36	vesicle fusion
		1.31	response to nutrient
14/4 dpi	more at 14 dpi	8.61	DNA damage
		4.61	nucleoplasma
		4.53	non-membrane bounded organel
		2.94	mitochondrion
		2.4	ribosome
		2.13	RNA procesing
		2.03	nucleosome assembly
		1.95	DNA replication
		1.75	DNA polymerase activity
		1.73	ATPase activity
		1.69	DNA damage checkpoint
		1.66	cell cycle
		1.57	cell cycle
		1.57	BRCA1 dependent ub-ligase activity
		1.49	WD40
		1.4	DNA duplex unwinding
10/7 dpi	more at 7 dpi	-	no significant GO terms
10/7 dpi	more at 10 dpi	-	no significant GO terms
14/7 dpi	more at 7 dpi	10.01	glycoprotein
		7.82	transmembrane
		4.43	plasma membrane part
		4.41	cell adhesion
		4.27	extracellular matrix
		3.57	cytoplasmic vesicle
		3.09	G-protein coupled receptor protein signaling pathway
		3.08	actin binding
		2.97	immunoglobulin domain
		2.47	regulation of synaptic transcmission
		2.39	calcium ion homeostasis
		2.25	EGF calcium binding
		2.06	angiogenesis
		2.02	actin cytoskeleton organization
		1.99	cytoplasmic vesicle part
		1.95	carbohydrate binding
		1.75	cell migration
		1.69	homeobox
		1.55	EFG-like
		1.48	Ig-like
		1.45	thrombospondin
		1.45	cell junction
		1.45	sensory perception
		1.42	epithelium development
		1.41	laminin G
14/7 dpi	more at 14 dpi	3.61	DNA repair
		2.29	exonuclease
		2.18	WD40 repeat
		2.14	nucleoplasm
		1.81	mitochondrion
14/10 dpi	more at 10 dpi	1.68	sterol transport
		1.53	transmembrane
14/10 dpi	more at 14 dpi	-	no significant GO terms

## Sheet: Supplementary Table 2
transcript_ID	log2FC_4/0 dpi_PHGC3	log2FC_4/0 dpi_PHGC5	log2FC_7/0 dpi_PHGC3	log2FC_7/0 dpi_PHGC5	log2FC_10/0 dpi_PHGC3	log2FC_11/0 dpi_PHGC5	log2FC_14/0 dpi_PHGC3	log2FC_14/0 dpi_PHGC5
ENSSSCT00000000006	-0.279739	-0.282332	0.644267	-0.153451	-0.144664	-0.241838	-0.713952	-0.232975
ENSSSCT00000000084	-0.390338	0.228013	0.611691	0.102885	-0.465207	0.176065	-0.562872	-0.0322946
ENSSSCT00000000266	-0.156514	0.196444	0.205631	0.0609623	-0.325368	0.202421	-0.855414	-0.0703723
ENSSSCT00000000267	-0.62543	0.257006	0.534274	-0.173498	-0.267514	-0.0400713	-0.699363	-0.0841893
ENSSSCT00000000306	-0.124291	0.0787119	0.320499	-0.181631	-0.430176	0.32644	-0.73985	-0.138079
ENSSSCT00000000530	-0.0258696	1.15939	0.663163	0.680283	0.280924	0.5263	-0.302797	0.376424
ENSSSCT00000000557	0.0875372	0.123305	0.585819	-0.00519928	0.0622024	0.0856607	-0.575556	-0.168414
ENSSSCT00000000569	-0.229597	0.220677	0.313553	0.119214	-0.0530333	0.260673	-0.732915	-0.00831465
ENSSSCT00000000621	-0.108856	0.203548	0.275174	0.167558	-0.438547	0.30423	-0.868122	0.0567216
ENSSSCT00000000661	-0.179479	0.196444	0.114102	0.0609623	-1.30773	0.202421	-1.18797	-0.0703723
ENSSSCT00000000671	-0.106569	-0.166102	0.273807	-0.104321	-0.375277	-0.401313	-0.821958	-0.276513
ENSSSCT00000000712	-0.0353637	1.20488	0.522018	0.215887	-0.117412	0.314465	-0.479946	0.0891259
ENSSSCT00000000742	-0.263559	0.578646	0.216689	0.533103	-0.450122	0.816317	-0.884804	0.676469
ENSSSCT00000000769	-0.208762	-0.0434127	0.33653	0.156327	-0.150242	-0.284977	-0.828933	-0.0488344
ENSSSCT00000000824	-0.215968	0.0710356	0.164689	0.12993	-0.0847912	0.223825	-0.66839	-0.132135
ENSSSCT00000000951	-0.365397	0.229822	-0.0551322	0.0555303	-0.779258	0.196989	-1.09453	-0.076421
ENSSSCT00000000956	-0.128156	0.18972	0.381731	0.0614299	-0.39049	0.127273	-0.777767	-0.136184
ENSSSCT00000000965	-0.157682	0.232058	0.327963	0.0237379	-0.392667	0.165197	-0.764389	-0.108182
ENSSSCT00000001020	-0.0566259	0.133568	0.295005	0.0836966	-0.0411728	0.284789	-0.609185	0.0251382
ENSSSCT00000001029	0.474962	-0.0395251	0.752782	-0.137784	-0.138614	0.0825404	-0.27076	0.207121
ENSSSCT00000001129	-0.383246	0.129943	0.133642	0.108263	-0.223092	0.236609	-0.875	0.0989814
ENSSSCT00000001143	0.19627	0.432077	0.440106	0.0662204	0.0677211	0.0570749	-0.951371	0.136431
ENSSSCT00000001154	-0.334379	0.0703356	0.191615	-0.00714961	-0.384289	0.0699509	-0.842988	-0.124322
ENSSSCT00000001337	0.0847252	0.0841341	0.419143	-0.138939	0.0613376	-0.115931	-0.654683	-0.254516
ENSSSCT00000001358	-0.679652	0.0217535	-0.208721	0.143414	-0.468578	-0.177221	-1.25656	0.163946
ENSSSCT00000001514	-0.105242	-0.416561	0.30219	0.0742165	-0.690705	-0.0237603	-0.823764	-0.136417
ENSSSCT00000001796	0.143558	0.0767021	0.650209	0.208624	0.124957	0.273875	-0.757471	0.249365
ENSSSCT00000002032	-0.274628	0.368977	-0.170014	0.409096	-0.790975	0.612864	-1.14049	0.698641
ENSSSCT00000002063	-0.0772314	0.125112	0.645227	0.0339708	-0.254593	0.256655	-0.495391	-0.0216565
ENSSSCT00000002175	-0.121345	0.197968	0.384872	-0.431	-0.194628	-0.220373	-0.72951	0.238114
ENSSSCT00000002212	0.479275	0.753201	1.42377	1.34663	0.588534	0.891616	0.200825	0.0244277
ENSSSCT00000002223	0.898706	0.707416	0.913791	0.384422	0.856165	0.571585	0.746533	0.450483
ENSSSCT00000002266	-0.16826	0.180091	0.281927	0.0320611	-0.318641	-0.0143405	-0.704151	0.0293768
ENSSSCT00000002274	-0.207204	0.248067	0.133998	-0.00294233	-0.391785	0.26766	-0.882891	0.12137
ENSSSCT00000002306	-0.0108396	-0.292356	0.23613	-0.372028	-0.55606	-0.156221	-0.833115	-0.233763
ENSSSCT00000002343	-0.0753601	-0.128982	0.541265	0.440585	0.0692368	0.708851	-0.60551	0.404358
ENSSSCT00000002491	-0.029635	-0.714255	0.269148	-0.279199	-0.414365	0.0549953	-0.806486	0.105845
ENSSSCT00000002498	-0.37292	-0.333569	0.0830055	0.20662	-0.324626	-0.623125	-1.11208	0.466836
ENSSSCT00000002507	0.0346703	0.213249	0.392939	0.063692	-0.165501	0.201815	-0.74479	-0.076938
ENSSSCT00000002632	0.438487	-1.31387	0.594239	-0.983683	-0.112585	-0.747148	-0.515715	-0.39836
ENSSSCT00000002687	-0.250915	0.200638	0.18536	0.0649415	-0.754026	0.436871	-0.833824	0.0986492
ENSSSCT00000002772	-0.709052	0.614034	-0.132895	0.500435	-0.492774	0.403853	-0.978289	0.127474
ENSSSCT00000002789	-0.0612936	0.275491	0.0530244	0.100066	-0.178309	-0.0544166	-0.773725	0.238079
ENSSSCT00000002962	0.179154	-0.411954	0.333804	0.350491	-0.279115	0.0624932	-0.557091	-0.765772
ENSSSCT00000003038	-0.259475	0.287938	0.170231	0.560289	-1.00066	0.0770135	-1.14077	0.977011
ENSSSCT00000003079	-0.249133	0.958233	0.105966	0.464752	-0.356113	0.444145	-0.974754	0.343953
ENSSSCT00000003123	-0.52514	-0.0661229	0.414358	0.295381	-0.381968	0.0386076	-1.09355	0.387172
ENSSSCT00000003165	-0.281748	0.111026	0.0858863	0.201227	-0.558796	0.403821	-0.831554	0.073596
ENSSSCT00000003179	-0.862857	0.203729	-0.378489	0.0147428	-1.18269	-0.200103	-1.36406	-0.188361
ENSSSCT00000003415	-0.604228	-0.475943	0.353899	-0.230056	0.0433266	0.0801206	-0.785339	-0.274336
ENSSSCT00000003562	-0.128066	-0.295906	0.204692	0.0787148	-0.490695	0.0605579	-0.938707	-0.280965
ENSSSCT00000003629	-0.30914	0.162017	0.0658874	-0.143112	-0.323697	-0.117931	-0.87719	-0.198244
ENSSSCT00000003670	-0.549185	0.0577592	-0.0389119	0.158738	-0.488181	0.229386	-0.922345	-0.266332
ENSSSCT00000003738	-0.161911	-0.0540406	0.2883	0.798105	-0.21186	0.572478	-0.528023	0.606396
ENSSSCT00000003750	-0.167799	-0.25471	0.223259	-0.150416	-0.234088	-0.0303332	-0.8142	-0.0340087
ENSSSCT00000003827	-0.0368171	0.196444	0.383931	0.0609623	-0.194697	0.202421	-0.655412	-0.0703723
ENSSSCT00000003859	-0.0676287	-0.538222	0.197136	-0.381299	-0.169484	-0.200274	-0.993875	-0.35263
ENSSSCT00000003884	-0.514516	-0.0921058	0.113449	-0.137476	-0.824538	0.387426	-0.933917	0.290255
ENSSSCT00000003949	0.701075	0.560887	0.714377	0.354001	0.676182	0.402346	0.552597	0.12726
ENSSSCT00000004028	-0.272067	0.216822	-0.0935244	-0.113938	-0.572978	0.0522247	-1.04576	0.0654387
ENSSSCT00000004084	0.660397	0.343089	0.692671	-0.412301	0.0843743	-1.02184	-0.838755	-0.903084
ENSSSCT00000004088	-0.222026	0.193102	0.314425	0.125629	-0.341237	0.223939	-0.848267	-0.120257
ENSSSCT00000004133	-0.955794	-0.937039	-0.626321	-0.512516	-1.1995	-0.783664	-1.32448	-0.142825
ENSSSCT00000004145	-0.295586	-0.0335771	0.399405	-0.0482573	-0.0405294	0.0495748	-0.735101	-0.524526
ENSSSCT00000004193	0.0489909	0.17991	0.734171	-0.436138	0.227023	-0.0779244	-0.388725	-0.286151
ENSSSCT00000004254	-0.239133	0.361211	0.196969	0.235912	-0.0268577	0.439282	-0.779523	0.571666
ENSSSCT00000004271	0.0892417	-0.0890977	0.306331	-0.113686	-0.241261	-0.018526	-0.703909	0.0453033
ENSSSCT00000004283	-0.209099	0.0546244	-0.071413	0.210615	-0.619117	0.535863	-1.06476	0.212799
ENSSSCT00000004293	-0.373603	-0.202043	-0.12851	-0.217792	-0.590103	0.173321	-0.879969	-0.22139
ENSSSCT00000004306	-0.374644	0.258011	-0.0110534	0.38594	-0.430263	0.180138	-1.01664	0.257272
ENSSSCT00000004308	-0.524713	0.643251	-0.0869929	0.508006	-0.526835	0.48175	-0.852244	0.107786
ENSSSCT00000004373	-0.0029858	0.21612	0.449693	-0.12388	-0.305752	0.30849	-0.715105	0.108506
ENSSSCT00000004397	0.225516	0.204065	0.22818	0.189929	-0.188741	0.261187	-0.667191	0.0660903
ENSSSCT00000004439	-0.173806	0.230279	0.20584	0.140087	-0.368586	0.268287	-0.821315	-0.0478992
ENSSSCT00000004467	-0.479132	0.127962	0.0419752	-0.0736616	-0.138182	0.194517	-0.79682	-0.0985273
ENSSSCT00000004482	0.981253	0.603792	1.04224	0.441671	0.493725	0.549688	0.220692	0.0894654
ENSSSCT00000004554	-0.394444	0.233851	0.043968	0.0723487	-0.415963	0.194409	-0.967845	-0.0572635
ENSSSCT00000004587	-0.284897	0.0799572	0.48547	-0.110088	-0.23569	0.0833162	-0.674742	0.00588679
ENSSSCT00000004618	0.483577	0.809516	0.486541	0.392865	0.208613	0.119186	-0.0532052	-0.019311
ENSSSCT00000004631	-0.476191	-0.0236354	-0.144085	-0.750291	-0.927813	-1.4782	-1.35568	-1.50117
ENSSSCT00000004640	-0.0213085	-0.366447	0.0504283	-0.594568	-0.783712	-0.96925	-1.02325	-0.681321
ENSSSCT00000004648	-0.363283	0.342922	-0.0532064	0.118536	-0.869274	0.2133	-1.24805	-0.424012
ENSSSCT00000004699	-0.445823	0.288097	-0.00741662	0.0545617	-0.611034	0.22698	-1.02032	-0.0772707
ENSSSCT00000004710	0.147146	0.0247262	0.338177	0.433164	-0.459793	0.0896697	-0.526299	-0.294574
ENSSSCT00000004744	-0.101531	0.090348	0.442409	-0.0440027	-0.340442	0.170673	-0.742501	-0.0832251
ENSSSCT00000004848	0.159197	0.382072	0.680734	-0.0731202	0.0602486	0.380597	-1.3224	0.0335694
ENSSSCT00000004916	-0.299772	0.196444	0.161259	0.0609623	-0.237754	0.202421	-0.763707	-0.0703723
ENSSSCT00000004918	0.157476	0.200984	0.306568	0.0514703	-0.352442	0.413481	-0.899656	-0.0499313
ENSSSCT00000004993	0.0476258	0.177837	0.403926	0.00069463	0.0343828	0.339224	-0.558046	0.171333
ENSSSCT00000005064	0.515257	0.581775	0.548521	0.0776586	0.240211	0.322147	-0.0299142	0.089762
ENSSSCT00000005107	0.347414	0.597607	0.362441	0.167709	0.234405	0.193027	0.126524	0.317205
ENSSSCT00000005143	-0.195985	-0.471236	0.0243806	-0.318764	-0.621281	0.0801371	-1.06773	-0.308
ENSSSCT00000005337	-0.34888	0.158941	0.11187	0.0314269	-0.351028	0.254046	-0.840204	-0.131743
ENSSSCT00000005392	-0.0842404	0.196444	0.420495	0.0609623	-0.322652	0.202421	-0.679922	-0.0703723
ENSSSCT00000005446	-0.0481722	0.17752	0.218652	0.00332348	-0.353924	-0.0884365	-0.532839	0.0641754
ENSSSCT00000005546	-0.359209	-0.00280306	0.0416881	-0.0202203	-0.55615	0.0764335	-1.11503	0.128365
ENSSSCT00000005557	-0.178778	-0.0163842	0.433367	0.0117608	0.23819	0.384058	-0.632275	-0.156167
ENSSSCT00000005558	0.0457374	0.226924	0.619388	0.0713891	-0.399012	0.195649	-0.82042	0.0916116
ENSSSCT00000005588	0.197592	0.437903	0.505963	0.306037	-0.395828	0.384602	-0.687026	0.110728
ENSSSCT00000005777	-0.408061	-0.0600402	0.4118	-0.434609	0.0742466	-0.555667	-0.965515	-0.415061
ENSSSCT00000005917	-0.163887	0.279001	0.135437	0.254663	-0.440314	0.116063	-0.907781	-0.03115
ENSSSCT00000005930	0.163102	0.463301	0.574693	0.0155909	-0.391166	0.0309285	-0.501109	0.000573543
ENSSSCT00000005944	-0.3766	0.196444	0.203307	0.0609623	-0.293157	0.202421	-0.742356	-0.0703723
ENSSSCT00000005970	0.0667971	-0.108749	0.261087	-0.164765	-0.294617	-0.267326	-0.933172	-0.0200079
ENSSSCT00000006368	-0.0368171	0.196444	0.383931	0.0609623	-0.194697	0.202421	-0.655412	-0.0703723
ENSSSCT00000006597	-0.423262	0.196444	0.0149429	0.0609623	-0.589372	0.202421	-0.998375	-0.0703723
ENSSSCT00000006619	-0.0379858	0.196444	0.384076	0.0609623	-0.165884	0.202421	-0.634907	-0.0703723
ENSSSCT00000006625	-0.418609	0.168758	0.0203005	-0.0453365	-0.525658	-0.109601	-0.990106	-0.157937
ENSSSCT00000006649	-0.336868	-0.0794824	0.319372	0.121889	-0.41411	0.381067	-0.817189	0.326106
ENSSSCT00000006679	-0.14995	-0.146656	0.207425	-0.900716	-0.179704	-0.816877	-0.912187	-0.561002
ENSSSCT00000006727	-0.386269	0.198377	0.0510791	0.111848	-0.554246	0.30091	-0.962721	-0.0693953
ENSSSCT00000006846	-0.592067	0.213094	-0.0310388	0.0924574	-0.523956	0.235013	-1.12175	0.392999
ENSSSCT00000006855	-0.443751	0.0961764	0.135875	0.0291557	-0.335849	0.31027	-0.884757	-0.0984409
ENSSSCT00000006861	0.176301	0.207914	0.876235	0.170094	0.378211	0.0236026	-0.466756	0.235916
ENSSSCT00000006946	-0.222927	0.456157	-0.102114	0.249533	-0.609705	0.386782	-0.962267	0.158601
ENSSSCT00000006956	-0.620735	-1.01115	-0.0466001	-0.878329	-0.458752	-0.580068	-0.765044	-0.303286
ENSSSCT00000006968	-0.0947496	0.16597	0.3209	0.0615363	0.0567554	0.40629	-0.751908	0.223571
ENSSSCT00000006984	-0.57297	0.583729	-0.0624663	0.530487	-0.672087	0.498488	-1.0309	-0.113309
ENSSSCT00000007038	-0.0616624	0.677527	0.45898	0.343986	-0.196261	0.345736	-0.78428	0.0977039
ENSSSCT00000007258	-0.518367	-0.445815	-0.17438	-0.256396	-0.747478	-0.0854788	-1.15359	0.179944
ENSSSCT00000007325	0.195882	-0.149474	0.796588	0.165865	0.349105	0.212875	-0.504783	0.244062
ENSSSCT00000007345	-0.0702615	0.376248	0.116491	0.155367	-0.202158	-0.15735	-0.891315	-0.0265852
ENSSSCT00000007377	-0.201965	0.557607	0.175173	-0.0346658	-0.468638	-0.203926	-1.17288	-0.253133
ENSSSCT00000007403	-0.215581	0.309705	0.0462902	0.171836	-0.553714	0.437426	-0.90165	0.0340408
ENSSSCT00000007428	-0.231776	0.337569	0.260936	0.0590222	-0.385141	0.245854	-0.830198	-0.0716597
ENSSSCT00000007479	-0.881204	-0.648046	-0.288307	-0.293798	-0.582117	-0.35519	-1.39389	-0.319943
ENSSSCT00000007510	-0.03551	0.27234	0.0816309	-0.130068	-0.323094	-0.124443	-0.804642	0.0509869
ENSSSCT00000007529	0.0676934	0.0752781	0.349577	-0.1053	-0.333983	0.362091	-0.758812	0.0276143
ENSSSCT00000007543	0.133297	0.226997	0.362964	0.0978	-0.0468701	0.357255	-0.739124	-0.144736
ENSSSCT00000007549	-0.621173	-0.345756	-0.0713779	-0.501147	-0.564587	-0.454844	-1.05091	-0.29346
ENSSSCT00000007583	2.14821	1.48711	2.24977	0.893886	2.1025	1.17122	1.77493	0.812114
ENSSSCT00000007650	-0.195931	0.0968738	0.390408	-0.197754	-0.416245	0.0484505	-0.72159	0.210192
ENSSSCT00000007658	0.201089	-0.459188	0.554491	0.518538	-0.300274	-0.143995	-0.664984	0.316024
ENSSSCT00000007701	-0.414079	-0.260749	0.207356	0.476219	-0.469933	0.526518	-0.921269	0.300494
ENSSSCT00000007836	-0.618814	-0.402346	-0.52303	-0.979221	-0.59316	-0.959891	-1.23553	-1.72801
ENSSSCT00000007876	-0.0201776	0.162717	0.24577	0.110622	-0.328498	0.246741	-0.808782	-0.0697582
ENSSSCT00000007907	0.225088	0.505547	0.578332	-0.16914	0.495509	0.130563	-0.760782	-0.00796857
ENSSSCT00000008112	-0.423597	0.30985	0.064551	0.125561	-0.325561	0.508889	-0.849309	-0.00165064
ENSSSCT00000008295	-0.642208	-0.560671	0.180448	-0.347046	-0.623794	-0.215834	-1.40342	-0.299364
ENSSSCT00000008326	0.673903	-0.0992601	1.16249	-0.022335	0.841413	-0.0648529	-0.0544474	-0.358737
ENSSSCT00000008352	0.0602707	0.0994091	0.569588	0.0227067	0.0610291	0.204632	-0.521476	0.0922915
ENSSSCT00000008414	-0.278556	0.397548	0.880991	0.425095	-0.187829	0.369512	-0.496136	0.512857
ENSSSCT00000008599	-0.155392	0.255823	0.0694489	0.0887628	-0.295562	0.386088	-0.806349	0.166059
ENSSSCT00000008628	-0.512151	-0.411569	-0.0723701	0.533219	-0.648647	0.712857	-1.01247	0.700294
ENSSSCT00000008712	-0.1799	0.0412971	0.41398	0.166521	0.143873	0.166955	-1.05387	0.128288
ENSSSCT00000008871	-0.716093	0.0598231	-0.159703	-0.116615	-0.623395	-0.116983	-1.21781	-0.0734869
ENSSSCT00000008883	-0.50164	-0.101865	0.0409286	-0.0486359	-0.575823	0.140426	-1.09875	0.356162
ENSSSCT00000008919	-0.477282	-0.309339	0.142514	-0.16889	-0.364797	0.162283	-1.0297	-0.100191
ENSSSCT00000008940	-0.187615	0.970778	-0.232633	0.350152	-0.556409	-0.349525	-1.33316	-0.593592
ENSSSCT00000008942	-0.423262	0.0472666	0.0149429	-0.0508311	-0.589372	0.0426476	-0.998375	-0.109617
ENSSSCT00000008978	-0.671791	-0.0153939	-0.521748	-0.306849	-1.23918	-0.555949	-1.63192	-0.564644
ENSSSCT00000009036	-0.166638	0.215305	0.126794	0.0591612	-0.474224	0.436306	-0.817968	-0.0719888
ENSSSCT00000009134	-0.194186	0.629606	0.489288	0.482928	-0.316292	0.296603	-0.693201	0.30754
ENSSSCT00000009148	-0.672363	0.19019	0.0381297	-0.0889705	-0.651906	0.095832	-0.902926	0.067899
ENSSSCT00000009352	-0.303635	0.262108	0.0194657	0.381348	-0.222862	0.329954	-1.2742	0.716941
ENSSSCT00000009392	-0.659967	0.405327	-0.280225	0.513434	-0.588259	0.362143	-0.951106	0.391695
ENSSSCT00000009395	-0.0722515	0.0467825	0.15007	0.0892579	-0.404798	0.217114	-0.568243	0.234798
ENSSSCT00000009459	-0.714852	-0.48297	0.226348	0.202079	-1.03736	0.130093	-1.3927	0.733852
ENSSSCT00000009462	-0.299772	0.373539	0.161259	0.22857	-0.237754	0.280371	-0.763707	0.0336621
ENSSSCT00000009557	-0.377252	0.291193	0.0280884	0.103506	-0.481884	0.20941	-0.688399	0.0504625
ENSSSCT00000009692	-1.21679	0.149938	-0.566472	-0.250116	-1.18233	-0.0610541	-1.67739	-0.159061
ENSSSCT00000009694	-0.323625	-0.198212	0.33155	-0.128547	-0.461207	-0.0922392	-0.972959	-0.178182
ENSSSCT00000009729	-0.105567	0.268179	0.370358	-0.299957	-0.475551	0.299675	-0.828152	-0.0276849
ENSSSCT00000009730	0.0409737	-0.0551706	0.426946	0.119174	0.161869	-0.01952	-0.792139	0.262082
ENSSSCT00000009743	-0.500637	-0.114148	0.199443	-0.122216	-0.178845	0.0506078	-0.852446	-0.0133343
ENSSSCT00000009802	-0.439894	0.463332	0.15142	0.2985	-0.59928	0.215879	-1.23869	-0.0444357
ENSSSCT00000009810	0.0871194	0.221955	0.468565	0.134344	-0.245929	0.457685	-0.747852	0.0964296
ENSSSCT00000009861	-0.206193	0.363131	0.472579	0.175846	-0.291125	0.347194	-0.781106	0.596956
ENSSSCT00000009897	-0.0921497	0.15822	0.342953	0.367093	-0.359437	0.439959	-0.912791	0.732396
ENSSSCT00000009926	-0.36379	0.0413332	0.147694	-0.306843	-0.175865	-0.481933	-0.87006	-0.220036
ENSSSCT00000010046	-0.178224	0.096821	0.280285	0.00503671	-0.159395	0.10151	-0.863186	-0.193809
ENSSSCT00000010105	-0.163203	0.557375	0.78028	0.472956	0.0225581	0.175082	-0.337433	0.35778
ENSSSCT00000010108	-0.623745	-0.0632613	-0.418502	0.0198282	-0.557259	0.245395	-1.20278	0.354367
ENSSSCT00000010130	-0.587327	0.019361	0.180122	-0.00658109	-0.401021	-0.0264344	-0.939332	-0.157111
ENSSSCT00000010170	0.0101879	-0.179727	0.218401	-0.129702	-0.352587	-0.533832	-0.852509	-0.0938237
ENSSSCT00000010355	-0.215019	0.196444	0.212386	0.0609623	-0.308553	0.202421	-0.847963	-0.0703723
ENSSSCT00000010517	-0.184473	0.214304	0.38521	-0.0469911	-0.19611	-0.446292	-0.704724	-0.164444
ENSSSCT00000010572	-0.548312	1.32531	-0.208734	-0.0839819	-0.91477	-0.441753	-1.628	-0.739934
ENSSSCT00000010692	-0.367526	0.280879	-0.119148	0.0953137	-0.55445	0.328917	-1.08154	-0.0185298
ENSSSCT00000010744	0.202466	-0.0587068	0.227102	0.23555	-0.226783	0.09412	-0.907351	0.0931431
ENSSSCT00000010747	-0.299369	0.364486	-0.0306105	-0.00732061	-0.426664	0.0585116	-1.10949	0.0905473
ENSSSCT00000010774	0.0357245	-0.136231	0.231363	0.136512	-0.785062	-0.408567	-1.07249	-0.637668
ENSSSCT00000010818	-0.944001	-0.459518	-0.388189	-0.684456	-0.857147	-0.809879	-0.961795	-0.96389
ENSSSCT00000010819	0.204663	0.0330116	0.336073	-0.538845	-0.14617	-0.434694	-0.725638	-0.551058
ENSSSCT00000010822	-0.638902	-0.29782	-0.35607	-0.224522	-1.23755	-0.437839	-1.2874	-0.354951
ENSSSCT00000010906	-0.65636	0.0796293	-0.52186	0.0549678	-1.14188	0.0459432	-1.39208	-0.287937
ENSSSCT00000010913	0.0210067	1.03246	0.132373	0.090228	-0.551484	0.39664	-0.883298	0.0944626
ENSSSCT00000011060	-0.122922	-0.314218	0.307775	0.191279	-0.035277	0.297048	-0.491716	0.0171962
ENSSSCT00000011102	-0.261745	0.196444	0.190794	0.0609623	-0.384913	0.202421	-0.8425	-0.0703723
ENSSSCT00000011103	-0.00063489	0.161122	0.100123	0.0603021	-0.393274	0.133481	-0.76598	-0.085068
ENSSSCT00000011156	0.351923	0.168378	0.720149	0.487213	-0.0471979	-0.31582	-1.75732	-0.596309
ENSSSCT00000011181	-0.78509	0.0139162	-0.657606	-0.195005	-0.770405	-0.437468	-1.5139	0.411778
ENSSSCT00000011203	0.285459	0.546565	0.298643	-0.0199042	0.223693	-0.184576	0.0383482	-0.204754
ENSSSCT00000011277	0.177023	0.834535	0.56956	0.549132	-0.153792	0.334446	-0.665569	0.240625
ENSSSCT00000011371	-0.598235	-0.366447	0.163922	-0.103135	-0.558977	0.103884	-0.914288	-0.140016
ENSSSCT00000011416	-0.205426	0.215614	0.361453	0.16981	-0.36301	0.361868	-0.794514	-0.0774164
ENSSSCT00000011430	2.29043	1.50398	2.3119	0.8639	2.12687	0.939477	1.82463	0.791993
ENSSSCT00000011471	-0.324082	-0.100316	-0.0754839	0.305091	-0.602446	0.00474699	-1.06208	-0.0630762
ENSSSCT00000011487	-0.256686	0.19403	0.4775	0.153439	-0.378792	0.179496	-0.728069	-0.0261584
ENSSSCT00000011534	-0.159754	0.540351	0.403952	0.246069	-0.509316	0.406923	-0.708078	0.17577
ENSSSCT00000011901	-0.41675	-0.225191	0.206586	0.156034	-0.375899	0.184601	-0.87103	-0.318666
ENSSSCT00000011910	-0.332481	0.217872	0.264133	-0.227857	-0.0163961	0.118408	-0.779203	-0.00369993
ENSSSCT00000011983	1.27932	1.0943	1.53316	0.691547	1.20417	0.410791	0.361366	0.0225378
ENSSSCT00000011998	0.103355	0.839068	0.698007	0.0367117	-0.523808	-0.0293565	-0.56393	-0.311272
ENSSSCT00000012002	-1.15975	-0.5034	-1.09307	-0.463281	-1.41999	-0.393633	-1.64433	-0.317623
ENSSSCT00000012064	-0.340671	0.112434	0.634915	0.0138983	-0.3503	0.0287868	-0.713607	-0.0797829
ENSSSCT00000012104	-0.163887	0.145118	0.140624	0.275348	-0.340725	0.26359	-0.793528	-0.0677165
ENSSSCT00000012238	-0.465481	0.248213	-0.0133541	0.124116	-0.617073	0.276671	-1.02641	-0.0557013
ENSSSCT00000012327	-0.108469	-0.0862971	0.283484	-0.0386689	-0.31963	0.168342	-0.72612	0.243812
ENSSSCT00000012359	-0.149996	0.0972084	0.437828	0.101667	-0.376016	0.320125	-0.814293	-0.0778272
ENSSSCT00000012426	-0.143861	-0.49676	0.75814	0.179498	-0.357523	-0.162096	-0.671058	-0.420301
ENSSSCT00000012502	-0.459846	-0.120489	0.131191	0.807256	-0.661865	0.373541	-0.954314	0.813198
ENSSSCT00000012521	0.27993	0.307164	0.373343	0.581524	-0.0158102	0.647224	-0.880574	-0.0826976
ENSSSCT00000012584	-0.473407	-0.221014	-0.0227935	-0.177433	-0.525416	-0.498376	-0.924825	-0.250316
ENSSSCT00000012598	-0.536437	0.116427	-0.213931	-0.32587	-1.39406	-0.500534	-1.43494	-0.369091
ENSSSCT00000012686	-0.209116	0.199676	0.301776	0.105102	-0.387603	0.194481	-0.859985	-0.0773095
ENSSSCT00000012768	-0.279184	0.161907	0.0418196	0.272573	-0.206552	0.0458632	-1.06192	-0.107165
ENSSSCT00000012803	-0.528051	0.37419	0.127906	0.0716275	-0.269832	0.315843	-0.817572	-0.199734
ENSSSCT00000012852	-0.161821	-0.044398	0.1686	-0.0273785	-0.553753	-0.103416	-0.799907	0.0775472
ENSSSCT00000012863	0.13178	-0.426257	0.159913	-0.381357	-0.0460837	-0.344733	-0.179896	-0.258254
ENSSSCT00000012869	-0.0443407	0.196444	0.162632	0.0609623	-0.463335	0.202421	-0.846743	-0.0703723
ENSSSCT00000012943	-0.393507	0.326746	0.295375	0.23064	-0.565612	0.184572	-0.658	0.156088
ENSSSCT00000012968	-0.322582	-0.380247	0.0392156	-0.211032	-0.113848	-0.265795	-0.816634	-0.0343145
ENSSSCT00000013132	-0.0617504	0.150563	0.050408	0.0291104	-0.619546	0.352985	-0.779359	-0.0258065
ENSSSCT00000013145	-0.0251779	0.660255	0.750622	0.343475	0.241222	0.302417	-0.039957	0.12392
ENSSSCT00000013158	0.104889	0.206794	0.368964	-0.0781289	-0.238308	0.315871	-0.697932	0.288149
ENSSSCT00000013160	0.221112	0.841252	1.05256	0.671915	0.0847488	0.851876	-0.139228	0.706485
ENSSSCT00000013181	-0.304333	0.203245	0.154284	0.12839	-0.268889	0.143684	-0.767111	0.0856138
ENSSSCT00000013544	-0.175699	-0.462322	0.000446649	-0.178894	-0.306002	-0.00325581	-1.04182	-0.013244
ENSSSCT00000013594	-0.244947	0.196444	0.184612	0.0609623	-0.0144456	0.202421	-0.820343	-0.0703723
ENSSSCT00000013649	-0.281257	0.222788	0.629525	0.387783	-0.0156935	0.299712	-0.63114	0.0453803
ENSSSCT00000013799	-0.602228	-0.0847341	-0.507401	-0.0532442	-0.874498	-0.0318722	-1.29643	0.0745374
ENSSSCT00000013842	-0.540285	-0.202027	-0.091323	-0.0103879	-0.390811	0.274477	-0.934996	-0.362263
ENSSSCT00000013846	-0.299793	0.200132	0.129798	0.127185	-0.44449	0.203842	-0.943208	0.012288
ENSSSCT00000013891	-0.383828	0.197252	0.145064	0.061088	-0.34232	0.30075	-0.733998	-0.0696165
ENSSSCT00000013896	-0.464518	0.135573	0.1556	-0.0214534	-0.292393	0.102369	-0.690736	-0.153469
ENSSSCT00000014229	-0.321307	-0.554359	0.106282	-0.332319	-0.472091	-0.57088	-1.0575	-0.161161
ENSSSCT00000014283	-0.0604511	0.195957	0.302781	0.060722	-0.302	0.20479	-1.03346	-0.0710239
ENSSSCT00000014351	-0.231776	0.196444	0.260936	0.0609623	-0.385141	0.202421	-0.830198	-0.0703723
ENSSSCT00000014366	-0.126251	1.35225	0.333588	0.722918	0.178244	0.580482	-0.822608	0.965943
ENSSSCT00000014421	-0.0368171	0.196444	0.383931	0.0609623	-0.194697	0.202421	-0.655412	-0.0703723
ENSSSCT00000014487	-0.0666681	-0.440966	-0.0441988	0.00224144	-0.518602	-0.0479759	-0.906061	0.159401
ENSSSCT00000014488	-0.249889	0.608994	-0.211391	1.08827	-0.895418	0.948186	-1.14197	1.25237
ENSSSCT00000014493	-0.197792	-0.548439	0.292523	-0.214198	-0.276537	-0.0721911	-0.689567	-0.0251253
ENSSSCT00000014510	-0.226678	0.0923083	0.262916	-0.0881542	-0.305516	0.355977	-0.822132	-0.156443
ENSSSCT00000014554	-0.271727	0.0215564	0.333303	-0.0229561	-0.425061	-0.0094617	-0.738811	-0.171913
ENSSSCT00000014564	-0.443138	-0.178591	0.0252221	0.0678714	-0.436693	0.381408	-1.15341	0.293064
ENSSSCT00000014632	-0.0249187	0.164247	0.409672	-0.0698824	0.262116	-0.122521	-0.517315	-0.0355253
ENSSSCT00000014830	-0.0826866	0.397628	0.308273	-0.323544	-0.106004	0.593425	-0.877286	-0.146249
ENSSSCT00000014919	-0.00500392	-0.199645	0.0370263	0.157437	-0.568961	0.0538746	-1.23994	-0.147524
ENSSSCT00000014959	-0.127769	0.196444	0.205356	0.0609623	-0.370466	0.202421	-0.827843	-0.0703723
ENSSSCT00000015122	-0.386269	0.196444	0.0510791	0.0609623	-0.554246	0.202421	-0.962721	-0.0703723
ENSSSCT00000015123	-0.386269	0.197252	0.0510791	0.061088	-0.554246	0.30075	-0.962721	-0.0696165
ENSSSCT00000015220	-0.493105	0.146076	0.034997	0.207441	-0.603778	0.274356	-0.847807	0.0619184
ENSSSCT00000015382	-0.0334503	0.272683	0.1101	0.177655	-0.383247	-0.364283	-0.617804	0.368701
ENSSSCT00000015383	0.188057	0.420051	0.274637	0.224662	0.140199	0.00750093	-0.0931734	0.0937741
ENSSSCT00000015390	0.0206593	-0.0108493	0.703722	-0.261457	0.35375	-0.183473	-0.656782	-0.190703
ENSSSCT00000015401	-0.287567	0.210939	0.26883	0.0552394	-0.199062	0.196699	-0.660651	-0.0256921
ENSSSCT00000015422	-0.114568	0.207252	0.437849	-0.0479923	-0.204175	-0.0272472	-0.74928	0.134794
ENSSSCT00000015428	-0.366122	0.0155762	0.268859	0.201497	-0.0334973	0.385127	-0.651976	-0.18019
ENSSSCT00000015431	-0.220063	0.603502	0.0394517	0.18877	-0.734989	0.318578	-1.04148	0.153547
ENSSSCT00000015432	-0.28155	-0.403406	0.198355	0.0523073	-0.489642	0.0746904	-0.894154	-0.0652965
ENSSSCT00000015480	0.285653	0.615981	0.464462	0.0797223	-0.398851	0.103762	-0.609495	0.0693587
ENSSSCT00000015506	0.0477008	0.196444	0.39831	0.0609623	-0.179021	0.202421	-0.634895	-0.0703723
ENSSSCT00000015670	-0.654702	-0.178304	-0.357102	-0.0703546	-0.485314	0.0243321	-1.19102	-0.0594333
ENSSSCT00000015848	-0.451929	0.196444	-0.0131478	0.0609623	-0.616755	0.202421	-1.02614	-0.0703723
ENSSSCT00000015880	-0.423262	0.196444	0.0149429	0.0609623	-0.589372	0.202421	-0.998375	-0.0703723
ENSSSCT00000015990	0.00845436	-0.251715	0.367729	-0.123068	-0.117795	-0.470855	-0.694559	-0.535298
ENSSSCT00000016024	0.118649	0.370406	0.484056	0.222977	-0.45665	0.592502	-0.901416	-0.0966463
ENSSSCT00000016147	0.00204268	0.352417	0.32423	0.375627	-0.250234	0.272973	-0.423919	0.172153
ENSSSCT00000016149	-0.330531	0.579599	0.320441	0.0226917	-0.37654	-0.0682845	-0.87125	-0.151663
ENSSSCT00000016181	-0.16663	0.0255746	0.33003	0.0197057	-0.555781	0.146642	-0.805328	0.00409353
ENSSSCT00000016249	-0.652331	-1.02802	-0.17931	-0.325966	-0.434162	-0.236596	-1.02895	-0.0532511
ENSSSCT00000016285	0.0477008	0.196444	0.39831	0.0609623	-0.179021	0.202421	-0.634895	-0.0703723
ENSSSCT00000016435	-0.349723	-0.0147435	0.102439	0.53167	-0.513828	0.677896	-0.814809	0.384646
ENSSSCT00000016467	-0.451929	0.16207	-0.0131478	0.0296141	-0.616755	0.171073	-1.02614	-0.101649
ENSSSCT00000016512	-0.300896	0.195521	-0.0476796	0.060547	-0.632654	0.202006	-0.988724	0.0433982
ENSSSCT00000016560	-0.261745	0.175478	0.190794	0.0220825	-0.384913	0.163542	-0.8425	-0.109994
ENSSSCT00000016569	-0.426952	-0.138008	0.385873	-0.22969	-0.071971	-0.0206535	-0.821032	-0.667259
ENSSSCT00000016608	-0.234485	0.448099	0.581885	0.328663	-0.455912	0.45352	-0.797522	-0.0980397
ENSSSCT00000016668	0.147378	0.193219	0.367148	-0.0978703	-0.32522	0.111373	-0.764629	-0.227177
ENSSSCT00000016701	-0.255319	0.414973	0.405134	0.0971536	-0.24164	0.348644	-0.755996	-0.097794
ENSSSCT00000016706	-0.221751	0.18273	0.110709	-0.0634893	-0.716467	0.042673	-1.05164	-0.0900066
ENSSSCT00000016748	-0.36496	0.196444	0.248117	0.0609623	-0.353666	0.202421	-0.783844	-0.0703723
ENSSSCT00000016864	-0.144815	0.218245	0.261174	0.153789	-0.311256	0.106084	-0.639974	-0.0552126
ENSSSCT00000016875	-0.268228	0.110244	0.30702	0.298295	-0.308039	-0.0912471	-0.914704	-0.0325803
ENSSSCT00000016895	-0.38681	0.0357494	-0.0888819	-0.322655	-0.695007	-0.156964	-1.1027	-0.154178
ENSSSCT00000016976	0.131921	0.23355	0.236045	0.171598	-0.0594045	0.0832052	-0.0703968	-0.0103949
ENSSSCT00000017062	0.845013	0.835055	1.07333	0.430522	0.593178	0.526514	0.581814	0.575381
ENSSSCT00000017243	-0.0426354	0.811645	0.442253	0.5981	0.000504874	0.503452	-0.768803	0.148472
ENSSSCT00000017292	-0.491045	-0.194454	-0.193221	-0.435775	-1.19804	-0.597678	-1.18374	-0.377125
ENSSSCT00000017298	-0.026087	0.223904	0.567155	0.426859	0.0666906	0.860874	-0.642606	0.884249
ENSSSCT00000017318	0.215081	0.212229	0.412169	0.0892258	-0.220167	0.196185	-0.584087	0.028688
ENSSSCT00000017367	0.0555669	0.168117	0.40888	0.0997783	-0.397612	0.196306	-0.61753	-0.0885569
ENSSSCT00000017400	-0.253746	0.189611	0.132171	0.0870613	-0.347294	0.276124	-0.823237	-0.0172702
ENSSSCT00000017488	0.429324	0.410106	0.672181	0.265708	-0.569576	-0.297782	-0.507961	-0.367297
ENSSSCT00000017612	0.949869	0.786445	1.26461	0.46007	0.229155	0.848129	0.214348	0.464181
ENSSSCT00000017640	0.913806	0.266106	1.00847	0.235417	0.464525	0.272571	0.0577629	-0.0134514
ENSSSCT00000017644	-0.432001	0.124028	0.0520042	0.0748726	-0.599272	0.147369	-1.02922	-0.117218
ENSSSCT00000017727	-0.196288	-0.384069	0.00249274	-0.127638	-0.141248	0.153996	-0.732802	-0.08789
ENSSSCT00000017879	-0.628487	0.352328	-0.358689	0.115522	-0.959356	0.304181	-1.24061	-0.0927461
ENSSSCT00000017928	-0.0621591	0.021314	0.30443	-0.0591228	-0.0463805	-0.329428	-0.77444	-0.0499844
ENSSSCT00000017972	-0.417766	0.19342	0.019908	0.0591372	-0.59288	0.279158	-0.928331	0.128997
ENSSSCT00000018081	-0.00697771	0.147404	0.352227	0.170236	-0.183516	0.237999	-0.670939	0.191822
ENSSSCT00000018087	-0.242903	0.37682	0.187277	0.113872	-0.209671	-0.000815019	-0.819081	0.296515
ENSSSCT00000018088	-0.494266	0.291637	0.0885539	0.101567	-0.510313	0.250865	-1.00943	-0.0621642
ENSSSCT00000018099	-0.242099	0.148255	0.00232962	0.0560998	-0.561364	0.262933	-0.862941	-0.0830894
ENSSSCT00000018199	-1.19201	-0.609117	-0.841479	-1.07044	-1.02389	-0.888909	-1.29749	-1.14756
ENSSSCT00000018282	-0.512559	0.119128	0.173942	-0.0543086	-0.227699	-0.300278	-0.728408	-0.442308
ENSSSCT00000018320	-0.179698	-0.369391	0.195913	-0.272065	-0.534855	-0.497369	-0.885259	-0.125424
ENSSSCT00000018337	-0.771194	0.0807387	-0.798967	0.707475	-1.72284	0.462862	-2.61687	0.246053
ENSSSCT00000018375	0.0595283	0.19359	0.159003	0.0775011	-0.353141	0.201761	-0.748649	-0.0713668
ENSSSCT00000018445	-0.127101	0.0773626	-0.010258	0.385769	-0.539904	0.205341	-0.740455	0.224774
ENSSSCT00000018482	-0.325305	0.398175	0.316959	0.0730976	-0.441617	0.196134	-0.851572	-0.0492209
ENSSSCT00000018500	0.376307	0.460097	0.396392	0.208383	0.246843	0.107591	0.049821	-0.0626206
ENSSSCT00000018522	-0.479761	-0.103892	0.399922	-0.258166	-0.0773924	0.317446	-0.636443	-0.240382
ENSSSCT00000018526	-0.0289291	0.346565	0.251751	0.163123	-0.128961	0.29104	-0.780427	0.309371
ENSSSCT00000018530	0.0217975	0.194021	0.0562592	-0.282861	-0.214189	-0.250817	-0.772859	-0.204531
ENSSSCT00000018690	-0.623098	-0.0707811	0.143111	0.00203549	-0.494561	-0.271237	-0.965236	0.003552
ENSSSCT00000018933	-0.529919	0.237624	-0.241304	0.759579	-0.765056	0.655266	-1.19584	0.564983
ENSSSCT00000018991	-0.119897	0.135531	0.308166	-0.0879983	-0.574591	0.0165662	-0.727167	-0.0842817
ENSSSCT00000019018	0.014105	0.200516	0.331799	0.0886595	-0.0321	0.151054	-0.674325	-0.00750493
ENSSSCT00000019092	-0.372638	0.0424071	0.165296	0.256619	-0.28779	0.221384	-0.976619	-0.0664071
ENSSSCT00000019141	-0.435751	-0.992334	0.0346389	-0.243349	-0.643146	-0.227552	-0.845045	-0.524854
ENSSSCT00000019293	-0.214918	0.0453288	0.235357	-0.00934463	-0.393588	0.476534	-0.884291	-0.4154
ENSSSCT00000019295	-0.243016	0.750318	-0.119051	0.774481	-0.775379	0.262843	-0.884377	0.317778
ENSSSCT00000019317	-0.31831	-0.0365022	0.196255	-0.00661556	-0.277084	-0.153776	-0.768231	0.0142576
ENSSSCT00000019596	-0.025732	0.343168	0.459025	0.460082	-0.275556	0.274041	-0.933925	-0.0807579
ENSSSCT00000019599	-0.367231	0.201534	0.0663568	0.906899	-0.563687	-0.11184	-1.03526	0.0925503
ENSSSCT00000019858	-0.196364	0.119101	0.564553	0.0241005	-0.369567	0.176017	-0.51124	-0.0706549
ENSSSCT00000019860	-0.154504	0.218503	-0.153234	0.120716	-0.684014	0.0322601	-1.20967	-0.175443
ENSSSCT00000019899	-0.0602571	0.116744	0.394779	0.125249	-0.32522	-0.00696546	-0.702129	0.125249
ENSSSCT00000020285	-0.316917	0.207284	0.0753086	0.0548535	-0.383263	0.213512	-0.850077	-0.0834495
ENSSSCT00000020292	-0.47695	0.0707572	0.3347	-0.0969071	-0.485637	0.0750669	-0.720694	-0.359936
ENSSSCT00000020532	-0.165197	0.729247	0.633536	0.165274	-0.313462	0.229042	-0.676049	0.018717
ENSSSCT00000020546	-0.449626	0.091905	0.259967	0.179202	-0.272045	0.0554541	-1.09257	0.0923474
ENSSSCT00000020696	-0.316732	0.196444	0.113595	0.0609623	-0.460685	0.202421	-0.915127	-0.0703723
ENSSSCT00000020955	-0.514962	0.274574	-0.0454453	0.121942	-0.548189	0.195936	-0.894057	-0.0616126
ENSSSCT00000020990	-0.783873	0.0782967	-0.461714	0.178418	-0.675886	0.0995888	-1.43636	-0.00801336
ENSSSCT00000021315	-0.240746	0.196185	0.189562	0.0604965	-0.167815	0.201956	-0.744716	-0.0511938
ENSSSCT00000021316	-0.44034	0.196444	-0.10278	0.0609623	-0.549345	0.202421	-0.993554	-0.0703723
ENSSSCT00000021407	-0.226463	0.196444	0.162937	0.0609623	-0.101223	0.202421	-0.758445	-0.0703723
ENSSSCT00000021409	-0.316732	0.196444	0.113595	0.0609623	-0.460685	0.202421	-0.915127	-0.0703723
ENSSSCT00000021514	-0.227534	0.196444	0.0755828	0.0609623	-0.370238	0.202421	-0.703352	-0.0703723
ENSSSCT00000021559	0.0358982	0.196444	0.386852	0.0609623	-0.190347	0.202421	-0.646166	-0.0703723
ENSSSCT00000021599	-0.316732	0.196444	0.113595	0.0609623	-0.460685	0.202421	-0.915127	-0.0703723
ENSSSCT00000021846	-0.383758	0.230128	0.306116	0.106651	-0.342795	0.197511	-0.777151	0.0626209
ENSSSCT00000021869	-0.280948	0.266128	0.254434	0.0834578	-0.0870379	0.120383	-0.748396	-0.0912308
ENSSSCT00000021890	-0.364429	0.528418	0.185861	0.0492617	-0.44197	0.0113117	-0.76215	-0.123734
ENSSSCT00000022124	-0.386232	0.185994	0.0862886	-0.287663	-0.571703	0.00323937	-1.02412	-0.229207
ENSSSCT00000022507	-0.424693	0.229363	0.238597	0.110006	-0.417773	0.281869	-0.855138	0.0666365
ENSSSCT00000022526	0.0679209	0.00580422	-0.00432587	0.0853672	-0.379459	-0.0022343	-1.10982	0.268584
ENSSSCT00000022600	0.0477008	0.294509	0.39831	0.131525	-0.179021	0.180817	-0.634895	-0.140002
ENSSSCT00000022755	-0.227003	0.251914	0.161702	0.310988	-0.550054	0.233687	-0.938888	0.20654
ENSSSCT00000022773	-0.255248	0.0650563	0.305964	0.270763	-0.416046	-0.0510084	-0.916393	0.102414
ENSSSCT00000022791	-0.229595	0.11532	0.606195	-0.0129873	-0.394059	0.151526	-0.705561	-0.139963
ENSSSCT00000022825	-0.0190178	0.146907	0.318394	0.199948	-0.519899	-0.0955061	-1.07619	-0.171091
ENSSSCT00000022881	0.0615407	0.51664	0.677448	0.326348	0.0801502	0.0831513	-0.782588	0.161999
ENSSSCT00000022922	-0.03169	0.540495	0.461534	0.199923	-0.151736	-0.0474957	-0.618859	-0.0292935
ENSSSCT00000022944	-0.241539	0.091362	0.252015	-0.0285597	-0.36369	0.178951	-0.75596	-0.0459638
ENSSSCT00000023000	-0.0166462	0.196234	0.492616	0.0606055	-0.108535	0.300267	-0.664727	0.0440505
ENSSSCT00000023071	-0.195313	0.196444	0.169217	0.0609623	-0.428111	0.202421	-0.841844	-0.0703723
ENSSSCT00000023072	-0.112711	0.0492086	0.171146	0.0137646	-0.153902	0.104181	-0.89176	0.0163117
ENSSSCT00000023124	0.0950677	1.37187	0.172453	-0.300725	-0.523149	-0.312195	-0.905988	-0.970747
ENSSSCT00000023168	-0.0989938	-0.237149	0.207831	-0.325797	-0.367983	-0.616919	-0.851608	-0.419578
ENSSSCT00000023175	0.33312	-0.0907954	0.638605	-0.323324	0.405828	-0.423597	-0.529895	-0.275934
ENSSSCT00000023220	-0.569997	0.114769	-0.164788	0.0370191	-0.685936	0.155005	-1.08776	-0.0508714
ENSSSCT00000023356	0.0376569	0.787634	0.79394	0.58936	0.196061	0.286607	-0.548038	0.570382
ENSSSCT00000023380	-0.446983	-0.114593	0.155065	-0.0950043	-0.136584	-0.25208	-0.921282	-0.0744226
ENSSSCT00000023398	0.255844	0.0333812	0.267984	0.489511	-0.118545	0.511575	-0.483321	0.393936
ENSSSCT00000023503	-0.39918	0.26283	0.383602	0.101721	-0.464289	0.141135	-0.733506	-0.0668574
ENSSSCT00000023569	-0.611758	0.188327	-0.293153	0.0057461	-0.527927	0.0252203	-1.02335	0.219645
ENSSSCT00000023657	-0.598421	0.195551	-0.020718	0.0780409	-0.939544	0.202301	-1.15459	0.188718
ENSSSCT00000023854	0.691372	0.449194	0.711869	0.439814	0.573388	0.223921	0.437456	0.29694
ENSSSCT00000023995	-0.323772	0.225053	0.0420171	0.0387436	-0.666294	0.105395	-0.991941	-0.0349526
ENSSSCT00000024054	-0.230281	0.195354	0.26269	0.0603651	-0.222278	0.280386	-0.730773	-0.0704209
ENSSSCT00000024142	0.55212	0.351262	0.626099	0.289713	0.502177	0.349349	0.30477	0.213154
ENSSSCT00000024259	0.167559	-0.147333	0.502344	-0.141979	0.0759485	0.173596	-0.563163	-0.312873
ENSSSCT00000024420	-0.670588	-0.25744	-0.676866	-0.142237	-0.840173	0.326263	-1.16822	0.535467
ENSSSCT00000024485	-0.0331431	0.294514	0.421662	0.0409572	-0.414933	0.27007	-0.851367	0.129512
ENSSSCT00000024550	-0.364652	0.196444	0.189043	0.0609623	-0.557347	0.202421	-1.00592	-0.0703723
ENSSSCT00000024610	-0.285691	-0.0367674	0.134012	0.226065	-0.559784	0.0594213	-0.945967	0.730643
ENSSSCT00000024619	-0.701744	-0.45305	-0.386692	0.34278	-1.04709	0.417298	-1.35928	0.617204
ENSSSCT00000024640	0.132419	-0.159843	0.501016	0.662772	-0.491812	0.62076	-0.6429	1.03425
ENSSSCT00000024689	-0.401705	-0.182343	0.60451	-0.19543	-0.272588	-0.287524	-0.58021	0.0824799
ENSSSCT00000024721	-0.244889	0.72039	0.16877	0.157501	-0.616283	-0.0820371	-0.826835	0.197516
ENSSSCT00000024737	0.318171	0.62293	0.327365	0.114861	0.171695	0.232736	-0.520097	0.328565
ENSSSCT00000024916	-0.216467	0.388785	0.544853	0.195328	-0.427983	-0.0123592	-0.995576	0.12448
ENSSSCT00000024954	-0.775669	0.657639	-0.499557	0.228644	-1.12172	0.371752	-1.5321	0.24629
ENSSSCT00000024968	-0.454944	0.403425	-0.122916	-0.0596643	-0.533657	-0.0708132	-0.89752	-0.10923
ENSSSCT00000025007	-0.399907	-0.161913	0.526986	-0.0455697	-0.439403	0.0465331	-0.919937	-0.201237
ENSSSCT00000025097	-0.452607	0.134019	-0.0186482	-0.114315	-0.59167	-0.0164115	-1.0454	-0.0855112
ENSSSCT00000025119	-0.549669	0.570412	-0.312564	0.880146	-0.379768	0.805759	-1.11376	1.19597
ENSSSCT00000025178	-0.307345	0.0303975	-0.0348955	0.201248	-0.146277	0.150824	-1.21822	0.376982
ENSSSCT00000025187	0.526481	0.212348	0.606582	-0.0641446	0.387545	-0.103433	0.21936	-0.0859742
ENSSSCT00000025202	-0.174706	0.118513	0.404732	0.164986	-0.463716	0.261399	-0.758599	0.0995929
ENSSSCT00000025263	-0.348026	0.191351	0.0100351	0.00328253	-0.567863	0.085682	-0.865935	0.0912446
ENSSSCT00000025278	-0.187466	-0.0997384	0.242042	-0.0726975	-0.19658	-0.216922	-0.658123	0.0316173
ENSSSCT00000025339	-0.454882	0.139948	0.100153	-0.143759	-0.581026	0.0242446	-1.12488	-0.0953645
ENSSSCT00000025402	0.191685	0.163235	0.582514	0.0464656	-0.238292	-0.194516	-0.47584	0.0104724
ENSSSCT00000025512	-0.499744	0.410583	0.365575	-0.00772348	0.129232	0.176729	-1.02001	0.0185077
ENSSSCT00000025611	0.146711	-0.111255	0.0958773	-0.0815982	-0.362494	-0.152174	-0.911552	-0.064785
ENSSSCT00000025669	0.0679415	-0.0542064	0.00981909	0.213736	-0.237465	-0.0481934	-1.20415	0.0563121
ENSSSCT00000025744	-0.0895196	0.874037	0.265098	0.458983	-0.190723	0.23374	-0.89946	0.274287
ENSSSCT00000025794	-0.319131	-0.472221	0.0703458	-0.0303515	-0.738706	0.0218492	-1.23491	0.0828418
ENSSSCT00000025798	-0.232565	0.166103	0.532251	0.0904352	-0.371952	0.27503	-0.832817	-0.0412901
ENSSSCT00000025875	-0.236855	-0.30545	0.379051	-0.0461474	-0.356742	-0.025076	-0.697383	-0.0544603
ENSSSCT00000025974	-0.565573	0.151295	-0.097463	0.0145678	-0.623292	0.156027	-0.884073	-0.0978292
ENSSSCT00000025978	0.211564	0.119315	0.240748	-0.15616	-0.669506	-0.247089	-1.26543	0.407547
ENSSSCT00000025993	-0.45407	0.196444	0.22939	0.0609623	-0.47489	0.202421	-0.640585	-0.0703723
ENSSSCT00000026077	-0.209392	-0.109844	0.364413	-0.112281	0.0725627	0.107848	-0.599998	-0.258375
ENSSSCT00000026147	-0.627121	0.118805	-0.58915	-0.0301297	-0.822028	-0.0819542	-1.55592	-0.14896
ENSSSCT00000026178	0.116423	0.280794	0.681973	0.310012	0.0789975	0.444723	-0.322834	0.329142
ENSSSCT00000026216	-0.311643	0.202722	0.250398	0.0647033	-0.356545	0.206162	-0.787786	0.0466714
ENSSSCT00000026515	-0.356834	0.0813625	0.246364	-0.0310489	-0.39785	0.250711	-0.79027	-0.109
ENSSSCT00000026541	-0.341944	0.271816	0.543806	-0.0421715	4.2e-05	0.331916	-0.741248	0.0324141
ENSSSCT00000026554	-0.451929	0.196444	-0.0131478	0.0609623	-0.616755	0.202421	-1.02614	-0.0703723
ENSSSCT00000026594	-0.375299	0.191911	-0.0113863	0.0766009	-0.582817	0.346964	-1.03713	-0.0017155
ENSSSCT00000026654	-0.254055	0.197523	0.291169	0.139265	-0.286724	0.202162	-0.751358	-0.0708525
ENSSSCT00000026750	-0.315951	0.396348	0.076523	-0.202826	-0.162187	-0.229894	-0.945961	-0.793565
ENSSSCT00000026824	-0.0451092	-0.338678	0.223414	-0.162013	-0.274723	-0.355159	-0.719128	-0.00489078
ENSSSCT00000026937	0.226958	1.69379	0.396185	0.853271	-0.471149	0.598392	-0.824035	0.393139
ENSSSCT00000027000	-1.29835	-0.40342	-0.398526	0.0236522	-0.810965	-0.162589	-1.37347	0.144749
ENSSSCT00000027039	0.447212	0.10054	0.689354	0.0775176	0.118407	-0.132204	-0.258099	-0.273251
ENSSSCT00000027179	0.181483	1.00571	0.265224	0.0188332	-0.094403	-0.110158	-0.995219	0.0248815
ENSSSCT00000027224	-0.507511	-0.0925413	-0.27743	-0.0122967	-1.04545	0.288732	-1.15135	0.511775
ENSSSCT00000027237	-0.166496	0.255491	0.170678	0.0884053	-0.442243	-0.00356217	-0.895725	0.394683
ENSSSCT00000027289	-0.045529	-0.22085	0.443459	-0.0906864	-0.289452	0.208674	-0.771694	-0.210411
ENSSSCT00000027369	-0.801538	0.0188982	-0.36731	-0.124923	-0.901475	-0.0302993	-1.05798	0.00809046
ENSSSCT00000027445	-0.48469	-0.099357	0.020487	-0.404178	-0.579655	-0.481606	-0.925261	-0.132759
ENSSSCT00000027464	-0.425944	-0.227211	0.0713702	0.662262	-0.886879	0.738434	-1.39447	1.06067
ENSSSCT00000027497	0.0360997	0.0581378	0.476005	-0.0497645	0.213432	-0.133169	-0.605601	-0.0903658
ENSSSCT00000027619	-0.36893	-1.03527	0.215102	-0.467043	-0.401752	-0.091956	-0.82902	0.0628292
ENSSSCT00000027665	-0.315501	0.268586	0.0496184	0.0147819	-0.562291	0.235787	-0.966974	-0.196126
ENSSSCT00000027927	-0.248886	0.18031	0.190462	0.217144	-0.585018	0.26443	-0.660746	-0.075111
ENSSSCT00000027940	-0.409126	-0.0869142	-0.157433	-0.337099	-0.900512	-0.426786	-1.11586	-0.478191
ENSSSCT00000028061	0.094008	0.550529	0.366418	0.72049	-0.339161	0.313158	-0.769736	0.587337
ENSSSCT00000028213	0.494437	0.864711	0.567906	0.430066	0.2714	0.254596	0.17368	0.195718
ENSSSCT00000028256	-0.25915	-0.0745091	0.208425	0.107093	-0.619918	-0.135021	-1.22468	0.0112299
ENSSSCT00000028337	-0.0368171	0.196444	0.383931	0.0609623	-0.194697	0.202421	-0.655412	-0.0703723
ENSSSCT00000028385	0.0668973	-0.113805	0.929762	-0.0804274	-0.0891894	0.00144062	-0.355789	-0.0323122
ENSSSCT00000028417	-0.326925	0.172977	-0.064608	0.173367	-0.584013	0.117756	-0.838789	-0.0522404
ENSSSCT00000028426	-0.222341	0.35032	0.187022	0.0510581	-0.463683	0.209717	-0.907292	0.0315053
ENSSSCT00000028444	-0.432542	-0.042877	0.167151	0.199388	-0.160882	0.388828	-0.860213	0.343342
ENSSSCT00000028447	-0.321136	0.160432	0.119244	0.0778911	-0.467325	0.238658	-0.974358	-0.101856
ENSSSCT00000028641	-0.797283	-0.00404557	-0.109525	-0.152306	-0.619777	-0.280558	-0.864851	-0.270234
ENSSSCT00000028723	-0.842724	-0.339752	-0.42141	-0.329657	-1.20766	-0.483446	-1.19357	-0.466861
ENSSSCT00000028725	0.0994942	-0.113068	0.410951	-0.0868841	-0.0773185	-0.118826	-0.570251	0.265016
ENSSSCT00000028760	-0.451929	0.187016	-0.0131478	0.120832	-0.616755	0.493661	-1.02614	0.0731492
ENSSSCT00000028783	0.128477	0.829676	0.658002	0.708806	0.243931	0.609199	-0.441136	0.0557606
ENSSSCT00000028824	-0.552349	0.27778	-0.539513	-0.203444	-0.930393	-0.192044	-2.03804	-0.113391
ENSSSCT00000028837	-0.261745	0.196444	0.190794	0.0609623	-0.384913	0.202421	-0.8425	-0.0703723
ENSSSCT00000028952	-0.313211	0.258502	0.487809	0.00890708	-0.37645	0.382737	-0.621986	-0.127745
ENSSSCT00000028972	1.42661	0.806508	1.47141	0.790866	1.21675	0.326495	0.924801	0.0959888
ENSSSCT00000028989	0.104816	0.432569	0.259723	0.199991	-0.522777	0.338064	-0.980043	0.177757
ENSSSCT00000029208	-0.268437	0.773602	0.200259	0.102948	-0.528374	-0.0333109	-1.60626	-0.0752165
ENSSSCT00000029263	-0.169085	0.0523461	0.265135	-0.0783682	-0.247657	-0.109139	-0.817109	-0.0308511
ENSSSCT00000029326	-0.386269	0.211085	0.0510791	0.0729081	-0.554246	0.197168	-0.962721	-0.0759044
ENSSSCT00000029351	0.245914	0.924032	0.422499	0.410008	0.208519	0.471065	-0.784591	0.377199
ENSSSCT00000029401	0.292037	-0.296022	0.455257	-0.157932	-0.199673	-0.361432	-0.574787	-0.209602
ENSSSCT00000029492	0.150538	0.187306	0.185769	0.0161857	-0.326396	0.137382	-0.826994	-0.195525
ENSSSCT00000029499	-0.711676	-1.71989	-0.124488	-0.61267	-0.422645	-0.893495	-1.18913	-0.608383
ENSSSCT00000029578	0.0983684	0.279198	0.205401	0.115138	-0.0418	0.0799605	-0.167624	0.0753653
ENSSSCT00000029790	0.00505221	-0.637039	0.433991	-0.223976	-0.416574	-0.604774	-0.815069	0.221236
ENSSSCT00000029850	-0.254792	0.197252	0.258229	0.061088	-0.388236	0.30075	-0.833696	-0.0696165
ENSSSCT00000029868	-0.361327	-0.372605	0.211249	-0.196687	-0.278936	-0.170838	-0.720114	-0.263516
ENSSSCT00000030010	-0.195808	0.196444	0.215093	0.0609623	-0.565121	0.202421	-0.938512	-0.0703723
ENSSSCT00000030109	-0.495129	0.196444	-0.0556006	0.0609623	-0.658263	0.202421	-1.06816	-0.0703723
ENSSSCT00000030121	-0.633449	-0.0283819	-0.160281	-0.120361	-0.620219	0.324639	-0.983632	0.119063
ENSSSCT00000030211	-0.29487	0.506675	0.0526289	-0.0969702	-0.148739	-0.0447051	-1.10539	-0.395603
ENSSSCT00000030265	-0.0382924	0.26475	0.448299	0.0527061	-0.201788	0.309234	-0.649086	0.0859304
ENSSSCT00000030315	-0.248342	-0.517835	0.0934798	-0.23643	-0.341066	-0.166376	-0.84728	-0.0830771
ENSSSCT00000030323	-0.156242	0.261031	0.460756	0.28235	-0.338328	0.426694	-0.709645	0.461763
ENSSSCT00000030325	0.112729	-0.021328	0.205807	0.00461232	0.00834868	0.0539651	-0.762563	-0.436531
ENSSSCT00000030329	-0.239506	0.276679	0.406856	0.181505	0.0184582	0.183278	-0.699133	0.251687
ENSSSCT00000030394	0.251645	-0.116053	0.247658	0.00630146	-0.490568	0.237206	-0.950778	0.121491
ENSSSCT00000030400	-0.228047	0.337518	0.238475	0.756733	-0.407812	0.677655	-0.606367	0.616372
ENSSSCT00000030681	-0.424559	0.114493	0.0128664	0.02297	-0.52291	0.13347	-0.998125	-0.139595
ENSSSCT00000030687	-0.330976	0.0887247	0.266027	0.0159805	-0.512975	0.072249	-0.808462	0.113327
ENSSSCT00000030689	-0.223481	0.0553108	-0.0742241	-0.206989	-0.707878	-0.016655	-1.07434	-0.157753
ENSSSCT00000030708	0.384015	0.0241804	0.572177	-0.0363231	-0.0762765	-0.0435391	-0.421618	0.0626804
ENSSSCT00000030841	0.536924	0.194713	0.60921	0.0128014	0.548392	0.0097676	0.357135	-0.0483948
ENSSSCT00000030872	-0.387792	0.243967	0.217412	0.192519	-0.476634	0.13109	-0.734194	0.122227
ENSSSCT00000030905	-0.310723	0.0672829	-0.0503072	-0.0790648	-0.452389	-0.145554	-0.928445	-0.44502
ENSSSCT00000030923	-0.0300709	0.00206001	0.396747	-0.440523	-0.271178	-0.132961	-0.558588	-0.432201
ENSSSCT00000030981	-0.329461	0.110432	0.166655	-0.0833791	-0.477206	0.108679	-0.92051	-0.216057
ENSSSCT00000030982	0.0410642	0.0654435	0.147623	-0.033801	-0.099341	0.27258	-0.984155	-0.273404
ENSSSCT00000030989	-0.364211	0.0818769	0.17143	-0.0772067	-0.361435	-0.0472509	-0.751986	-0.0363432
ENSSSCT00000031000	-0.527542	0.196444	-0.158741	0.0609623	-0.752601	0.202421	-1.16809	-0.0703723
ENSSSCT00000031042	-0.330787	-0.27675	0.0858167	0.192828	-0.443715	0.300846	-1.16015	0.331863
ENSSSCT00000031053	-0.231609	0.238327	0.116341	0.0140388	-0.211778	0.0361146	-0.914231	0.0357689
ENSSSCT00000031072	-0.30456	0.315156	0.267617	0.0555239	-0.336619	0.275545	-0.777058	-0.0764144
ENSSSCT00000031316	-0.378584	-0.0891134	0.25792	0.281143	-0.0578231	0.190926	-0.647429	0.226334
ENSSSCT00000031331	-0.232372	0.0911408	0.396028	-0.0507407	-0.387356	0.0907185	-0.836384	-0.105456
ENSSSCT00000031337	0.235985	0.501078	0.233125	-0.0652088	0.162814	-0.132623	0.0846185	-0.0705857
ENSSSCT00000031467	-0.422303	0.0453222	0.165575	-0.206582	-0.536519	-0.247798	-0.930728	-0.115027
ENSSSCT00000031521	-0.119827	0.15599	0.572065	-0.0485983	-0.140898	0.449878	-0.545927	0.0992581
ENSSSCT00000031604	-0.0999136	0.339117	0.0656421	0.0590849	-0.279227	0.298746	-0.925048	-0.0718205
ENSSSCT00000031631	-0.353666	-0.556512	0.157586	0.0796887	-0.368755	0.252163	-0.86067	0.19945
ENSSSCT00000031722	-0.000616953	-0.228799	0.65514	-0.48393	0.428947	-0.120961	-0.45592	-0.272527
ENSSSCT00000031775	-0.8329	0.0987588	-0.644395	-0.088991	-0.957837	0.0174654	-1.12879	-0.105529
ENSSSCT00000031835	-0.0696273	0.460317	0.439265	0.22987	-0.317764	0.411611	-0.71528	0.432987
ENSSSCT00000031935	-0.0924115	0.0709586	0.763974	0.0635836	-0.623426	-0.00877002	-0.708376	0.00300957
ENSSSCT00000031952	0.0146995	-0.439207	0.0680058	-0.33774	-0.334057	-0.0725746	-0.87294	-0.0528683
ENSSSCT00000031984	0.112051	-0.208824	0.195536	-0.129126	-0.20958	-0.357845	-0.803898	-0.110678
ENSSSCT00000032057	0.323834	0.392353	0.574886	0.834108	-0.282214	0.779315	-0.663138	1.0249
ENSSSCT00000032131	0.0147565	0.640664	-0.0132138	0.356972	-0.494896	0.421904	-0.892067	0.295534
ENSSSCT00000032134	0.0328751	0.493763	0.441472	0.0967584	-0.321486	-0.199209	-0.575673	-0.46293
ENSSSCT00000032195	-0.525321	0.367025	0.230024	0.255692	-0.718108	0.147306	-0.911878	0.153044
ENSSSCT00000032247	-0.0381734	-0.163807	0.0336037	-0.154202	-0.565288	-0.152546	-1.01685	-0.0428381
ENSSSCT00000032265	-0.451929	0.137246	-0.0131478	-0.0747598	-0.616755	0.0333385	-1.02614	-0.0834656
ENSSSCT00000032325	-0.385473	0.208964	-0.00442557	0.185001	-0.546036	0.25005	-1.05628	0.0427703
ENSSSCT00000032330	-0.353169	0.0206374	0.320634	0.343143	-0.399391	0.0138397	-0.855631	0.59657
ENSSSCT00000032354	-0.672313	-0.682929	0.555846	-0.0995396	-0.0639885	-0.33954	-0.858234	-0.202722
ENSSSCT00000032388	0.792593	0.384788	0.852893	0.103313	0.692741	0.138902	0.695063	-0.000965219
ENSSSCT00000032526	-0.24434	0.0488407	0.520522	0.332579	0.147323	-0.134086	-0.423352	0.0307422
		4/0 dpi PHGC3 vs 4/0 dpi PHGC5		7/0 dpi PHGC3 vs 7/0 dpi PHGC5		10/0 dpi PHGC3 vs 11/0 dpi PHGC5		14/0 dpi PHGC3 vs 14/0 dpi PHGC5
correlation		0.389101		0.311953		0.229946		0.169902
p-value		4.24947e-20		4.14528e-13		1.28031e-07		0.000105185
